# Supplementary material for: Changes in nutrients and decay rate of Ginkgo biloba leaf litter exposed to elevated O3 concentration in urban area
Source: PeerJ. 2018 Mar 5;6:e4453. doi: 10.7717/peerj.4453 (PMC5842764; doi:10.7717/peerj.4453)
Supplement: Data S1 [file peerj-06-4453-s001.xls]

## Sheet: Topsoil properties (0-10 cm)
	Treatments	pH	Average	SD	SWC (%)	Average	SD	ST (℃)	Average	SD	SOC (mg/g)	Average	SD	C (mg/g)	Average	SD	N (mg/g)	Average	SD	P (mg/g)	Average	SD	K (mg/g)	Average	SD	C/N	Average	SD	C/P	Average	SD
	AA	6.82			28.86			25.3			9.46			33.237			2.57			4.3399			5.70221			12.9327			7.65848
	AA	6.72	6.75	0.0608276	28.89	28.25	1.07686	24.8	25.5	0.818535	9.01	9.12	0.3005	32.441	33.234	0.791504	2.53	2.53667	0.0305505	4.52408	4.4447	0.0946858	5.7693	5.69571	0.0770444	12.8225	13.1035	0.395169	7.17075	7.48021	0.269038
	AA	6.71			27.01			26.4			8.89			34.024			2.51			4.47013			5.61563			13.5554			7.61142
	EO	6.63			28.08			24.1			9.16			34.309			2.58			4.41266			5.6958			13.2981			7.77513
	EO	6.69	6.66667	0.0321455	27.53	28.34	0.966592	25.4	25.3	1.15326	9.23	9.2	0.0360555	34.114	34.116	0.192008	2.57	2.58	0.01	4.32489	4.34712	0.0577286	5.68609	5.44265	0.430088	13.2739	13.2235	0.108947	7.88784	7.8485	0.0635988
	EO	6.68			29.41			26.4			9.21			33.925			2.59			4.30382			4.94606			13.0985			7.88254
