# Supplementary material for: Changes in nutrients and decay rate of Ginkgo biloba leaf litter exposed to elevated O3 concentration in urban area
Source: PeerJ. 2018 Mar 5;6:e4453. doi: 10.7717/peerj.4453 (PMC5842764; doi:10.7717/peerj.4453)
Supplement: Data S3 [file peerj-06-4453-s003.xls]

## Sheet: Contents of nutrients
	O3 concentrations	N(mg/g DW)				K(mg/g DW)					P(mg/g DW)			C(mg/g DW)			C/N				Lignin	(mg/g DW)				Lignin/N					Soluble Sugar (mg/g DW)						Total Phenol (mg/g DW)						Condensed tannin (mg/g DW)
AA	40ppb	14.579	Average	SD	40ppb	5.97892	Average	SD		40ppb	4.9082	Average	SD	441.716	Average	SD	30.2981	Average	SD	40ppb	243.981	Average	SD		40ppb	17.1323	Average	SD		40ppb	89.4063	Average	SD			40ppb	1.98857	Average	SD			40ppb	25.0802	Average	SD
	40ppb	13.645	14.241	0.517699	40ppb	6.51826	6.31293	0.291793		40ppb	5.86514	5.55343	0.558895	441.892	441.756	0.121062	32.3849	31.0481	1.16055	40ppb	242	242.086	1.85336		40ppb	16.9932	16.9993	0.130143		40ppb	104.477	86.5128	19.5719			40ppb	3.82195	2.82284	0.927737			40ppb	29.8518	27.1199	2.46001
	40ppb	14.499			40ppb	6.44162				40ppb	5.88696			441.66			30.4614			40ppb	240.278				40ppb	16.8723				40ppb	65.6553					40ppb	2.65799					40ppb	26.4277
EO	120ppb	15.291			120ppb	17.626				120ppb	4.44716			441.527			28.875			120ppb	225.909				120ppb	14.2565				120ppb	54.982					120ppb	1.78103					120ppb	20.9875
	120ppb	14.883	15.8463	1.33093	120ppb	17.7753	17.9276	0.400072		120ppb	4.02942	4.91383	1.18856	440.093	440.603	0.801646	29.5702	27.9314	2.26314	120ppb	251.364	221.346	32.5403		120ppb	15.8629	13.9686	2.05354		120ppb	55.3066	53.7631	2.39779			120ppb	1.89902	1.60354	0.413839			120ppb	25.0462	22.3747	2.31412
	120ppb	17.365			120ppb	18.3814				120ppb	6.2649			440.189			25.3492			120ppb	186.765				120ppb	11.7862				120ppb	51.0007					120ppb	1.13056					120ppb	21.0904

## Sheet: Figure
					C	N	C/N	P	K	Lignin	TP	CT	SS
				AA	441.756	14.241	31.05	5.55	6.31	242.09	2.82	27.12	86.51
				EO	440.603	15.846	27.93	4.91	17.93	221.35	1.6	22.37	53.76
				Changes	-0.261004	11.2703	-10.0483	-11.5315	184.152	-8.56706	-43.2624	-17.5147	-37.8569
