# Supplementary material for: Changes in nutrients and decay rate of Ginkgo biloba leaf litter exposed to elevated O3 concentration in urban area
Source: PeerJ. 2018 Mar 5;6:e4453. doi: 10.7717/peerj.4453 (PMC5842764; doi:10.7717/peerj.4453)
Supplement: Data S4 [file peerj-06-4453-s004.xls]

## Sheet: Data
Treatments	Decomposition time (days)	Dry weight remaining	C remaining	N remaining	P remaining	Lignin remaining	Total phenols remaining	Condensed tannin remaining	Soluble sugar remaining		(% initial)
AA	30	68.0339	72.997	78.5361	20.6733	87.2884	69.388	16.1121	20.4807						Summary for GLM test
AA	30	65.8824	72.7713	77.1653	15.0721	81.3563	54.4124	16.2651	21.2075			Remainging		df	ss	ms	F	p
AA	30	69.0516	76.6385	78.8177	16.9396	70.2037	57.4926	15.5673	18.68			dry weight	O3	1	1.305	1.305	0.23	0.637
AA	60	65.2351	65.5191	77.9136	15.4343	68.2419	57.2133	13.0356	16.8765				time	4	963.831	240.95	42.443	0
AA	60	64.1146	66.8105	76.8194	18.7014	65.3292	59.8458	11.2323	15.4852				O*T	4	31.335	7.834	1.38	0.276
AA	60	58.7229	63.6349	76.9766	15.2107	63.0155	57.8035	12.0872	19.0065				residuals	20	113.545	5.677
AA	90	63.4807	62.059	78.5354	21.7292	56.8777	61.1694	9.71841	17.1644			C	O3	1	35.775	35.775	10.036	0.005
AA	90	65.5319	60.5475	74.9137	17.6106	70.2013	56.7407	8.91377	17.3215				time	4	1504.32	376.08	105.506	0
AA	90	59.9665	62.7322	73.6307	18.2845	54.9034	51.6577	8.67991	16.2262				O*T	4	15.551	3.888	1.091	0.388
AA	120	54.7212	58.9403	76.7769	17.6772	52.4942	47.0788	7.53207	9.25091				residuals	20	71.291	3.656
AA	120	52.99	57.7137	75.076	16.6289	65.2089	58.9834	8.59333	10.5496			N	O3	1	20.242	20.242	4.824	0.04
AA	120	54.7231	57.8035	75.1457	18.1583	55.7595	50.014	9.50415	13.0017				time	4	107.984	26.996	6.434	0.02
AA	150	56.1882	54.5273	78.7563	23.2643	56.1302	44.9834	9.43673	14.0346				O*T	4	36.941	9.235	2.201	0.106
AA	150	55.2604	53.1972	77.2388	21.9284	57.5111	52.2907	9.30199	13.9197				residuals	20	83.917	4.196
AA	150	56.5902	54.2075	70.2186	22.502	49.3294	43.8376	6.9448	15.2165			P	O3	1	200.957	200.957	25.271	0
EO	30	71.266	70.169	76.2383	42.4959	80.8035	68.8032	14.895	24.3572				time	4	477.903	119.476	15.024	0
EO	30	68.7603	71.8458	79.8821	33.7284	82.1345	69.35	14.7893	28.7726				O*T	4	796.089	199.022	25.027	0
EO	30	67.2727	74.4921	78.0356	30.9528	79.8592	66.4424	15.5312	29.7686				residuals	20	159.043	7.952
EO	60	68.805	65.9012	77.4708	36.9375	58.3209	52.0872	10.7076	25.865			Lignin	O3	1	43.903	43.903	1.408	0.249
EO	60	63.5632	62.5406	76.0447	28.5451	61.5268	55.9718	11.7014	24.6853				time	4	3102.3	775.574	24.871	0
EO	60	62.7214	66.0414	75.8417	31.2513	66.2219	49.1292	10.8064	23.1651				O*T	4	123.041	30.76	0.986	0.437
EO	90	58.9372	61.6406	77.0787	10.237	55.7913	52.3321	11.2404	22.0424				residuals	20	623.674	31.184
EO	90	62.6003	60.9215	76.6984	12.531	71.6438	48.9643	12.2095	17.1162			Total phenols	O3	1	302.877	302.877	16.332	0.001
EO	90	62.6246	56.3598	76.8376	10.9754	63.4638	46.2455	9.07754	19.3387				time	4	1995.98	498.996	26.907	0
EO	120	54.5908	54.3255	69.6293	20.6383	55.7645	37.1159	8.23601	17.3959				O*T	4	446.688	111.672	6.022	0.002
EO	120	51.3201	51.5408	73.7958	20.8517	48.746	39.4522	8.74588	15.5554				residuals	20	370.905	18.545
EO	120	53.5117	54.1102	71.4628	20.7213	54.604	35.4468	7.29669	18.1224			Condensed tannin	O3	1	0.938	0.938	1.013	0.326
EO	150	54.534	55.4834	68.7825	21.8828	44.8137	34.8594	6.55551	16.0447				time	4	225.168	56.292	60.821	0
EO	150	54.702	50.5952	72.8414	17.4216	45.4793	39.0284	8.8547	15.7133				O*T	4	8.599	2.15	2.323	0.092
EO	150	49.0272	51.3716	71.2382	18.2896	48.3861	32.3606	6.97365	21.252				residuals	20	18.511	0.926
												Soluble sugar	O3	1	217.478	217.478	58.826	0
													time	4	366.109	917.527	24.772	0
													O*T	4	32.235	8.059	2.181	0.108
													residuals	20	73.895	3.695

## Sheet: Figures
	Decomposition time (days)	Remaining (% initial)	Average	Standard Deviation (SD)
Mass remaining
AA	30	68.0339
	30	65.8824	67.656	1.61807
	30	69.0516
	60	65.2351
	60	64.1146	62.6908	3.48172
	60	58.7229
	90	63.4807
	90	65.5319	62.9931	2.81458
	90	59.9665
	120	54.7212
	120	52.99	54.1448	1.00004
	120	54.7231
	150	56.1882									AA	EO		SD	SD
	150	55.2604	56.013	0.681999						30	67.656	69.0997		1.61807	2.01815
	150	56.5902								60	62.6908	65.0299		3.48172	3.29632
EO	30	71.266								90	62.9931	61.3874		2.81458	2.12194
	30	68.7603	69.0997	2.01815						120	54.1448	53.1409		1.00004	1.66658
	30	67.2727								150	56.013	52.7544		0.681999	3.22892
	60	68.805
	60	63.5632	65.0299	3.29632
	60	62.7214
	90	58.9372
	90	62.6003	61.3874	2.12194
	90	62.6246
	120	54.5908
	120	51.3201	53.1409	1.66658
	120	53.5117
	150	54.534
	150	54.702	52.7544	3.22892
	150	49.0272
C remaining
AA	30	72.997
	30	72.7713	74.1356	2.17055											AA	EO	SD	SD
	30	76.6385												30	74.1356	72.169	2.17055	2.17961
	60	65.5191												60	65.3215	64.8278	1.59699	1.98197
	60	66.8105	65.3215	1.59699										90	61.7796	59.6406	1.11882	2.86397
	60	63.6349												120	58.1525	53.3255	0.683761	1.54932
	90	62.059												150	53.9773	52.4834	0.694275	2.62692
	90	60.5475	61.7796	1.11882
	90	62.7322
	120	58.9403
	120	57.7137	58.1525	0.683761
	120	57.8035
	150	54.5273
	150	53.1972	53.9773	0.694275
	150	54.2075
EO	30	70.169
	30	71.8458	72.169	2.17961
	30	74.4921													AA	EO	SD	SD
	60	65.9012												30	78.173	78.052	0.883972	1.82193
	60	62.5406	64.8278	1.98197										60	77.2365	76.4524	0.591595	0.887758
	60	66.0414												90	75.6932	76.8716	2.54357	0.192447
	90	61.6406												120	75.6662	71.6293	0.96257	2.08825
	90	60.9215	59.6406	2.86397										150	75.4046	70.954	4.5548	2.04432
	90	56.3598
	120	54.3255
	120	51.5408	53.3255	1.54932
	120	54.1102
	150	55.4834
	150	50.5952	52.4834	2.62692
	150	51.3716
N remaining
AA	30	78.5361
	30	77.1653	78.173	0.883972
	30	78.8177
	60	77.9136
	60	76.8194	77.2365	0.591595
	60	76.9766
	90	78.5354
	90	74.9137	75.6932	2.54357
	90	73.6307
	120	76.7769
	120	75.076	75.6662	0.96257
	120	75.1457
	150	78.7563
	150	77.2388	75.4046	4.5548
	150	70.2186
EO	30	76.2383
	30	79.8821	78.052	1.82193
	30	78.0356
	60	77.4708
	60	76.0447	76.4524	0.887758
	60	75.8417
	90	77.0787
	90	76.6984	76.8716	0.192447
	90	76.8376
	120	69.6293
	120	73.7958	71.6293	2.08825
	120	71.4628
	150	68.7825
	150	72.8414	70.954	2.04432
	150	71.2382
															AA	EO	SD	SD
P remaining														30	17.5617	35.7257	2.85194	6.02522
AA	30	20.6733												60	16.4488	32.2446	1.95403	4.28348
	30	15.0721	17.5617	2.85194										90	19.2081	11.2478	2.20918	1.17102
	30	16.9396												120	17.4881	20.7371	0.782035	0.10759
	60	15.4343												150	22.5649	19.198	0.670149	2.36525
	60	18.7014	16.4488	1.95403
	60	15.2107
	90	21.7292
	90	17.6106	19.2081	2.20918
	90	18.2845
	120	17.6772
	120	16.6289	17.4881	0.782035
	120	18.1583
	150	23.2643													AA	EO	SD	SD
	150	21.9284	22.5649	0.670149										30	79.6161	80.9324	8.67429	1.14313
	150	22.502												60	65.5289	62.0232	2.61888	3.97383
EO	30	42.4959												90	60.6608	63.633	8.3211	7.92762
	30	33.7284	35.7257	6.02522										120	57.8208	53.0381	6.60325	3.76213
	30	30.9528												150	54.3236	46.2264	4.37988	1.89973
	60	36.9375
	60	28.5451	32.2446	4.28348
	60	31.2513
	90	10.237
	90	12.531	11.2478	1.17102
	90	10.9754
	120	20.6383
	120	20.8517	20.7371	0.10759
	120	20.7213
	150	21.8828
	150	17.4216	19.198	2.36525											AA	EO	SD	SD
	150	18.2896												30	60.431	68.1985	7.9084	1.54523
														60	58.2875	52.3961	1.38139	3.43173
Lignin remaining														90	56.5226	49.1806	4.7596	3.04907
AA	30	87.2884												120	52.0254	37.3383	6.20193	2.01191
	30	81.3563	79.6161	8.67429										150	47.0372	35.4161	4.58556	3.36857
	30	70.2037
	60	68.2419
	60	65.3292	65.5289	2.61888
	60	63.0155
	90	56.8777
	90	70.2013	60.6608	8.3211
	90	54.9034
	120	52.4942
	120	65.2089	57.8208	6.60325
	120	55.7595
	150	56.1302													AA	EO	SD	SD
	150	57.5111	54.3236	4.37988										30	15.9815	15.0718	0.366752	0.40133
	150	49.3294												60	12.1184	11.0718	0.902028	0.547461
EO	30	80.8035												90	9.10403	10.8425	0.544761	1.60347
	30	82.1345	80.9324	1.14313										120	8.54318	8.09286	0.986998	0.735125
	30	79.8592												150	8.56117	7.46129	1.40144	1.22471
	60	58.3209
	60	61.5268	62.0232	3.97383
	60	66.2219
	90	55.7913
	90	71.6438	63.633	7.92762
	90	63.4638
	120	55.7645
	120	48.746	53.0381	3.76213
	120	54.604
	150	44.8137
	150	45.4793	46.2264	1.89973
	150	48.3861													AA	EO	SD	SD
														30	20.1228	27.6328	1.30125	2.88016
Total phenols remaining														60	17.1228	24.5718	1.7735	1.3535
AA	30	69.388												90	16.904	19.4991	0.592244	2.467
	30	54.4124	60.431	7.9084										120	10.934	17.0246	1.9047	1.32321
	30	57.4926												150	14.3903	17.67	0.717869	3.10654
	60	57.2133
	60	59.8458	58.2875	1.38139
	60	57.8035
	90	61.1694
	90	56.7407	56.5226	4.7596
	90	51.6577
	120	47.0788
	120	58.9834	52.0254	6.20193
	120	50.014
	150	44.9834
	150	52.2907	47.0372	4.58556
	150	43.8376
EO	30	68.8032
	30	69.35	68.1985	1.54523
	30	66.4424
	60	52.0872
	60	55.9718	52.3961	3.43173
	60	49.1292
	90	52.3321
	90	48.9643	49.1806	3.04907
	90	46.2455
	120	37.1159
	120	39.4522	37.3383	2.01191
	120	35.4468
	150	34.8594
	150	39.0284	35.4161	3.36857
	150	32.3606
Condensed tannin remaining
AA	30	16.1121
	30	16.2651	15.9815	0.366752
	30	15.5673
	60	13.0356
	60	11.2323	12.1184	0.902028
	60	12.0872
	90	9.71841
	90	8.91377	9.10403	0.544761
	90	8.67991
	120	7.53207
	120	8.59333	8.54318	0.986998
	120	9.50415
	150	9.43673
	150	9.30199	8.56117	1.40144
	150	6.9448
EO	30	14.895
	30	14.7893	15.0718	0.40133
	30	15.5312
	60	10.7076
	60	11.7014	11.0718	0.547461
	60	10.8064
	90	11.2404
	90	12.2095	10.8425	1.60347
	90	9.07754
	120	8.23601
	120	8.74588	8.09286	0.735125
	120	7.29669
	150	6.55551
	150	8.8547	7.46129	1.22471
	150	6.97365
Soluble sugar remaining
AA	30	20.4807
	30	21.2075	20.1228	1.30125
	30	18.68
	60	16.8765
	60	15.4852	17.1228	1.7735
	60	19.0065
	90	17.1644
	90	17.3215	16.904	0.592244
	90	16.2262
	120	9.25091
	120	10.5496	10.934	1.9047
	120	13.0017
	150	14.0346
	150	13.9197	14.3903	0.717869
	150	15.2165
EO	30	24.3572
	30	28.7726	27.6328	2.88016
	30	29.7686
	60	25.865
	60	24.6853	24.5718	1.3535
	60	23.1651
	90	22.0424
	90	17.1162	19.4991	2.467
	90	19.3387
	120	17.3959
	120	15.5554	17.0246	1.32321
	120	18.1224
	150	16.0447
	150	15.7133	17.67	3.10654
	150	21.252

## Sheet: T-test
mass remaining
	30	60	90	120	150
AA	68.0339	65.2351	63.4807	54.7212	56.1882
AA	65.8824	64.1146	65.5319	52.99	55.2604
AA	69.0516	58.7229	59.9665	54.7231	56.5902
EO	71.266	68.805	58.9372	54.5908	54.534
EO	68.7603	63.5632	62.6003	51.3201	54.702
EO	67.2727	62.7214	62.6246	53.5117	49.0272
p	0.466	0.248	0.538	0.159	0.273
C remaining	30	60	90	120	150
AA	72.997	65.5191	62.059	58.9403	54.5273
AA	72.7713	66.8105	60.5475	57.7137	53.1972
AA	76.6385	63.6349	62.7322	57.8035	54.2075
EO	70.169	65.9012	61.6406	54.3255	55.4834
EO	71.8458	62.5406	60.9215	51.5408	50.5952
EO	74.4921	66.0414	56.3598	54.1102	51.3716
p	0.072	0.826	0.421	0.022	0.348
N remaining	30	60	90	120	150
AA	78.5361	77.9136	78.5354	76.7769	78.7563
AA	77.1653	76.8194	74.9137	75.076	77.2388
AA	78.8177	76.9766	73.6307	75.1457	70.2186
EO	76.2383	77.4708	77.0787	69.6293	68.7825
EO	79.8821	76.0447	76.6984	73.7958	72.8414
EO	78.0356	75.8417	76.8376	71.4628	71.2382
p	0.942	0.059	0.483	0.141	0.296
P remaining	30	60	90	120	150
AA	20.6733	15.4343	21.7292	17.6772	23.2643
AA	15.0721	18.7014	17.6106	16.6289	21.9284
AA	16.9396	15.2107	18.2845	18.1583	22.502
EO	42.4959	36.9375	10.237	20.6383	21.8828
EO	33.7284	28.5451	12.531	20.8517	17.4216
EO	30.9528	31.2513	10.9754	20.7213	18.2896
p	0.015	0.043	0.051	0.023	0.078
Lignin remaining	30	60	90	120	150
AA	87.2884	68.2419	56.8777	52.4942	56.1302
AA	81.3563	65.3292	70.2013	65.2089	57.5111
AA	70.2037	63.0155	54.9034	55.7595	49.3294
EO	80.8035	58.3209	55.7913	55.7645	44.8137
EO	82.1345	61.5268	71.6438	48.746	45.4793
EO	79.8592	66.2219	63.4638	54.604	48.3861
p	0.804	0.453	0.412	0.508	0.152
Total phenols remaining	30	60	90	120	150
AA	69.388	57.2133	61.1694	47.0788	44.9834
AA	54.4124	59.8458	56.7407	58.9834	52.2907
AA	57.4926	57.8035	51.6577	50.014	43.8376
EO	68.8032	52.0872	52.3321	37.1159	34.8594
EO	69.35	55.9718	48.9643	39.4522	39.0284
EO	66.4424	49.1292	46.2455	35.4468	32.3606
p	0.228	0.05	0.018	0.034	0.006
Condensed tannin remaining	30	60	90	120	150
AA	16.1121	13.0356	9.71841	7.53207	9.43673
AA	16.2651	11.2323	8.91377	8.59333	9.30199
AA	15.5673	12.0872	8.67991	9.50415	6.9448
EO	14.895	10.7076	11.2404	8.23601	6.55551
EO	14.7893	11.7014	12.2095	8.74588	8.8547
EO	15.5312	10.8064	9.07754	7.29669	6.97365
p	0.176	0.328	0.175	0.664	0.347
Soluble sugar remaining	30	60	90	120	150
AA	20.4807	16.8765	17.1644	9.25091	14.0346
AA	21.2075	15.4852	17.3215	10.5496	13.9197
AA	18.68	19.0065	16.2262	13.0017	15.2165
EO	24.3572	25.865	22.0424	17.3959	16.0447
EO	28.7726	24.6853	17.1162	15.5554	15.7133
EO	29.7686	23.1651	19.3387	18.1224	21.252
p	0.069	0.046	0.224	0.027	0.141
